# Supplementary material for: Structural Characterization, Cytotoxicity, and the Antifungal Mechanism of a Novel Peptide Extracted from Garlic (Allium sativa L.)
Source: Molecules. 2023 Mar 30;28(7):3098. doi: 10.3390/molecules28073098 (PMC10095746; doi:10.3390/molecules28073098)
Supplement: Supplementary file 1 [file molecules-28-03098-s001.zip]

Archive with 1 entries (1 files):
- molecules-2293745-supplementary.pdf
